# Supplementary material for: Impact of seasonal changes in urban green spaces with diverse vegetation structures on college students' physical and mental health
Source: Sci Rep. 2024 Jul 15;14:16277. doi: 10.1038/s41598-024-67075-w (PMC11251041; doi:10.1038/s41598-024-67075-w)
Supplement: Supplementary file 1 — Supplementary Information. [file 41598_2024_67075_MOESM1_ESM.xlsx]

## Sheet: Sheet1
SCL in summer(single-layer grassland)	SCL in winner(single-layer grassland)	SCL in summer(single-layer woodland)	SCL in winner(single-layer woodland)	SCL in summer(tree-shrub-grass composite woodlands)	SCL in winner(tree-shrub-grass composite woodlands)	SCL in summer(tree-grass composite woodland)	SCL in winner(tree-grass composite woodland)	SCL in summer(concrete squares without plants)	SCL in winner(concrete squares without plants)	Being away in summer(single-layer grassland)	Being away in winner(single-layer grassland)	Being away in summer(single-layer woodland)	Being away in winner(single-layer woodland)	Being away in summer(tree-shrub-grass composite woodlands)	Being away in winner(tree-shrub-grass composite woodlands)	Being away in summer(tree-grass composite woodland)	Being away in winner(tree-grass composite woodland)	Being away in summer(concrete squares without plants)	Being away in winner(concrete squares without plants)	Extent in summer(single-layer grassland)	Extent in winner(single-layer grassland)	Extent in summer(single-layer woodland)	Extent in winner(single-layer woodland)	Extent in summer(tree-shrub-grass composite woodlands)	Extent in winner(tree-shrub-grass composite woodlands)	Extent in summer(tree-grass composite woodland)	Extent in winner(tree-grass composite woodland)	Extent in summer(concrete squares without plants)	Extent in winner(concrete squares without plants)	Fascination in summer(single-layer grassland)	Fascination in winner(single-layer grassland)	Fascination in summer(single-layer woodland)	Fascination in winner(single-layer woodland)	Fascination in summer(tree-shrub-grass composite woodlands)	Fascination in winner(tree-shrub-grass composite woodlands)	Fascination in summer(tree-grass composite woodland)	Fascination in winner(tree-grass composite woodland)	Fascination in summer(concrete squares without plants)	Fascination in winner(concrete squares without plants)	Compatibility in summer(single-layer grassland)	Compatibility in winner(single-layer grassland)	Compatibility in summer(single-layer woodland)	Compatibility in winner(single-layer woodland)	Compatibility in summer(tree-shrub-grass composite woodlands)	Compatibility in winner(tree-shrub-grass composite woodlands)	Compatibility in summer(tree-grass composite woodland)	Compatibility in winner(tree-grass composite woodland)	Compatibility in summer(concrete squares without plants)	Compatibility in winner(concrete squares without plants)
1.73	4	-1.35	0.73	3.87	3.28	-0.19	7.13	0.55	0.39	1	1	3	0	5	2	1	-2	0	-14	1	5	1	-1	5	2	1	-7	2	-6	-1	-1	10	10	11	10	1	-13	1	-13	-4	-6	1	-5	7	0	0	4	0	0
-0.71	-2.63	-1.41	-2.24	-12.72	-3.16	3.06	-3.31	-2.01	-1.46	1	3	1	-2	3	1	0	1	-1	-1	2	0	0	-2	4	2	-2	1	1	-2	5	-1	1	-1	6	7	-2	-8	0	-1	2	0	-2	-1	2	-1	0	1	1	4
0.62	1.14	-12.71	0.22	0.5	0.66	-0.81	4.34	1.49	1.39	-4	-14	-5	5	11	5	1	4	11	-12	-1	-1	-1	-4	5	1	0	-2	1	1	2	-8	1	3	11	3	1	7	1	-7	-1	-2	0	2	2	-1	1	0	-2	0
-3.23	1.96	-2.84	0.04	-1.55	1.22	-0.03	0.9	3.15	0.29	1	-11	-13	4	2	3	-1	1	-1	-5	1	-5	-4	4	0	3	1	-1	1	-8	2	-18	-9	13	7	9	-1	-6	3	-10	-1	-8	-4	1	2	3	2	-1	0	1
4.84	0.9	22.96	-0.4	10.68	0.81	-0.96	0.84	1.57	-0.52	-5	-7	-2	2	1	-7	-5	11	6	-7	-1	-3	1	6	1	-8	-5	9	5	-3	-6	-3	1	-2	6	-8	-7	11	1	-4	-4	-5	-1	-1	2	-3	-7	7	6	-5
-2.86	-2.57	2.19	-0.22	-0.52	-2.14	0.01	-2.82	0.46	-1.16	-3	5	1	3	5	-2	-3	2	-1	-7	0	0	0	2	3	-1	2	2	0	-2	-12	3	4	2	2	0	1	6	1	-11	-2	2	1	-1	4	1	3	-1	0	-3
-0.05	-1.1	3.95	-1.27	-1.36	-0.23	-2.56	-0.49	3.22	-0.88	0	11	2	-1	1	-10	-1	5	0	-3	0	1	0	0	0	-7	2	2	-1	4	0	-7	5	1	1	-20	2	-6	0	17	0	4	1	-2	-1	-8	-3	-3	-2	8
-3.18	2.03	0.91	2.22	1.35	2.41	-0.28	4.04	-1.37	3.39	0	-13	-2	2	3	-5	-2	7	1	1	0	-10	2	-3	1	-6	1	3	1	7	0	-21	2	-2	-2	-9	-2	8	0	5	0	-11	0	0	-1	-3	-3	3	0	2
-2.5	-3.56	-1.05	-5.81	0.66	-7.09	2.74	-9.13	3.59	-3.48	6	-3	-2	1	1	2	5	1	0	-2	0	1	4	4	-1	0	8	1	0	0	7	-3	-1	-3	3	-1	5	1	0	-4	5	-1	3	4	0	0	3	2	0	-2
-33.06	-5.68	1.56	-3.56	3.62	-5.64	-0.17	-5.09	-4.95	-3.97	2	-5	6	3	-1	2	3	7	-2	-5	1	0	11	-2	-2	5	0	3	0	-4	4	-1	14	5	4	-1	2	3	-5	0	2	-3	6	1	1	0	-1	5	-3	-4
-3.4	0.12	3.33	-0.87	0.82	-0.05	-0.5	-0.12	-1.2	-1.14	-9	2	4	1	-1	-9	-7	-2	1	-9	2	1	3	0	-1	-4	0	2	-1	-7	1	0	-2	1	-4	-5	-2	2	6	-17	6	-1	2	2	2	-4	0	1	0	-9
3.67	-2.79	1.08	-1.28	-0.16	-1.63	-0.94	-2.02	-2.12	-1.86	-3	5	1	1	-3	4	-3	-1	0	-17	1	2	-1	0	-1	-3	-2	1	0	-7	-6	1	1	9	-13	1	-1	-3	-1	-20	-3	2	-1	-1	-7	-10	0	-3	0	2
-1.94	0.26	0.43	-1.95	-0.91	-0.29	-1.36	-0.9	-0.9	-0.56	0	-5	8	1	-2	3	-1	9	-10	-3	4	-4	4	0	1	2	4	7	2	1	9	-7	6	5	0	1	-1	9	-4	-1	4	-2	6	1	0	-2	-1	7	-2	-4
7.66	-3.35	-4.28	-0.97	-0.55	-2.35	-0.14	-2.6	1.12	-1.17	2	-2	5	3	2	2	0	1	5	1	-1	0	2	0	-1	0	4	2	5	0	5	1	4	1	1	9	6	1	6	0	-3	0	2	0	1	6	8	0	4	0
-2.88	-0.21	-0.51	-0.35	0.52	-0.16	1.57	-0.39	-1.23	0.09	0	-6	-2	6	-1	0	0	11	0	-2	0	-4	1	4	1	1	0	1	-4	3	0	-6	3	10	1	-7	-2	9	-4	-3	0	-8	1	7	-1	-3	-3	9	-9	0
22.32	-0.68	3.61	-2.02	0.94	-0.97	2.69	1.5	-0.77	-1.28	-2	-2	0	2	2	4	3	2	6	-2	1	4	-2	-4	0	2	-7	0	3	3	-1	-2	8	6	3	5	6	1	2	-3	0	0	-3	-1	-1	4	0	1	1	0
-25.63	-0.36	-5.04	4.49	2.58	-2.06	-0.06	-0.41	0.07	0.75	6	-4	-4	2	2	-6	0	6	1	-3	7	-9	5	5	-1	-3	0	1	0	-1	12	-11	0	10	-2	-6	0	10	3	-6	7	-1	0	0	1	-2	0	0	2	2
27.21	-0.5	-1.42	-1.36	-0.66	-0.53	4.53	-0.41	-8.5	-1.48	7	0	3	1	3	1	1	1	0	4	8	0	2	0	5	1	5	1	0	1	7	0	-1	0	2	0	-1	2	2	2	3	1	0	0	0	3	2	0	0	-2
5.86	-0.24	2.57	0.39	2.11	-2.67	0.48	0.56	2.8	-0.11	-2	-4	2	4	0	10	0	0	3	-9	-2	1	4	-1	0	2	0	1	4	-3	0	-3	0	1	-2	11	0	-5	16	-3	-2	3	3	1	0	4	0	-3	-1	-3
-5.4	-0.84	-1.51	0.1	-0.83	-0.93	1.24	-0.73	-0.44	-2.74	-6	-2	0	6	4	3	0	2	-1	0	0	0	0	1	0	-1	0	1	-2	0	0	0	1	5	0	3	0	2	-1	-1	-1	-2	0	4	1	1	0	1	0	0
-2.12	-1.39	0.37	-0.08	1.5	-0.59	-0.55	2.79	-1.62	-3.73	-2	9	6	-1	1	-1	0	-4	2	-1	0	0	5	-3	5	4	-1	-1	1	-3	-4	6	4	-2	-4	6	-1	-5	0	-9	1	4	3	-3	-1	0	-1	-1	-2	-1
1.84	-5.37	-2.24	1.19	1.46	-3.79	3.21	-6.87	4.67	-0.98	7	-1	2	2	7	0	3	0	3	-1	4	3	0	-2	4	3	4	-6	0	2	4	-9	-2	4	4	-3	2	5	2	0	4	-2	0	5	2	-4	1	-1	-3	2
-0.7	-0.26	4.06	-2.68	-7.08	-0.83	-5	5.67	-0.69	-2.69	1	0	-1	0	3	0	-1	1	-3	-1	0	0	3	0	0	1	-3	2	1	-4	0	0	2	-1	0	-2	1	1	1	8	-1	0	0	0	0	0	1	0	0	-1
-0.1	1.38	0.93	0.36	-3.01	4.61	0.28	1.34	-2.56	0.28	2	2	0	7	-4	1	2	-10	-2	1	0	-1	2	0	0	0	0	-4	-1	0	0	3	3	11	-2	14	3	-15	1	-12	-1	2	3	3	-2	-2	1	-3	4	-1
3.46	0.77	0.77	0.84	2.1	0.39	35.05	1.5	0.05	3	3	0	3	1	-1	2	-2	1	1	0	4	0	4	1	1	1	-2	0	3	1	3	1	-2	0	2	1	0	3	5	4	5	1	3	1	0	3	0	0	2	0
1.1	-1.34	1.96	-1.24	1.99	-1.51	1.48	-2.14	1.94	-1.39	2	-9	-2	10	1	0	11	2	-1	6	0	-3	1	6	-1	1	3	-3	4	4	3	-5	-1	9	1	5	0	-1	-1	1	1	-3	-1	2	2	1	-3	3	-3	2
1.59	-1.21	-2.81	0.52	0.27	-1.07	0.36	-1.03	0.96	1.05	6	1	0	6	7	-3	3	-4	3	2	6	-2	0	0	2	-1	-1	3	2	0	6	-6	-3	4	2	-1	1	2	6	-3	3	0	1	2	4	1	-1	-1	2	-1
-1.06	-1.09	-11.02	-3.52	0.41	-1.06	-0.25	3.13	0.09	-3.36	-7	3	-6	2	2	-3	1	-1	5	2	-1	2	0	-2	-1	-4	1	-3	-1	3	-5	0	-3	5	7	-5	10	0	2	0	-3	1	-3	0	2	-3	3	1	1	1
2.27	-2.68	1.36	-2.33	-1.79	-2.5	2.34	-3.48	3.73	-3.31	-8	-3	1	6	2	-2	6	4	2	-3	1	2	0	0	4	3	1	-2	4	-2	-2	-2	-3	1	8	3	-2	2	3	-12	0	0	-3	2	1	-2	3	1	3	-6
2.02	-2.15	0.05	-1.66	-3.02	-1.41	3.42	-1.97	-2.51	-2.17	0	2	-2	3	-2	2	12	-6	-12	-1	-2	0	1	-1	3	0	8	0	-7	4	-4	-3	3	1	1	-4	13	1	-12	0	-4	-1	1	-1	-5	-4	9	1	-7	3
-2.68	3.93	-9.6	0.49	4.51	1.34	-1.5	1.28	5.38	2.22	-1	-2	-3	2	3	4	3	1	5	-5	-4	1	-2	-2	0	2	2	2	4	-2	1	1	1	0	3	2	0	1	8	-7	-2	-1	-3	0	0	-1	-1	0	3	0
3.86	3.23	-1.32	3.72	4.36	3.77	1.17	3.41	-3.82	3.21	5	0	-1	0	5	4	0	6	-12	-8	5	1	0	-2	1	2	0	1	2	2	6	-3	1	1	1	12	-1	2	-14	-15	4	0	2	0	0	3	0	2	-9	-4
0.21	3.93	-7.29	0.49	1.03	1.37	1.83	1.28	-0.37	2.22	0	-2	2	2	1	4	0	1	-7	-5	3	1	3	-2	0	2	0	2	0	-2	0	1	3	0	3	2	0	1	-1	-7	2	-1	2	0	1	-1	1	0	0	0
-3.5	-1.21	1.32	0.52	2.59	-1.07	-4.75	-1.03	-0.05	1.05	4	0	7	0	0	4	6	6	3	-8	1	1	1	-2	2	2	3	1	4	2	6	-3	12	1	0	12	4	2	2	-15	0	0	6	0	4	3	3	2	2	-4
0.11	-1.09	7.99	-3.52	1.74	-1.06	3.1	2.13	-1.29	-3.36	3	0	16	8	8	3	5	-4	-6	1	2	-1	9	-1	0	1	3	0	-7	1	0	5	12	3	4	-3	4	1	-6	-2	-1	8	10	-5	0	-1	1	-4	-1	0
-5.1	-2.68	0.25	-2.33	4.01	-2.5	3.97	-3.48	0.44	-3.31	-3	2	3	8	1	6	0	-9	6	-3	0	5	2	-1	0	5	1	-5	1	-4	-2	0	5	1	0	16	2	-2	-1	-9	-3	4	0	1	0	4	1	-6	2	-1
-30.9	-2.15	1.14	-1.66	-0.3	-1.41	0.64	-1.97	-3.13	-2.17	5	-1	0	-2	4	11	3	0	-8	-11	8	-2	-2	0	0	2	0	3	-3	0	12	-1	6	4	4	4	3	5	3	-8	4	-2	0	0	2	5	2	0	-1	-5
-6.58	3.93	7.16	0.49	-1.35	1.34	0.2	1.28	-1.25	2.22	6	9	7	3	9	-4	1	-4	-5	3	7	4	6	4	2	-1	1	-4	0	3	4	3	11	9	6	4	0	-5	-1	5	2	1	5	4	4	0	1	-1	-2	2
1.97	3.23	0.71	3.72	-3.14	3.77	1.85	3.41	-0.54	3.21	1	0	9	-1	1	0	2	-1	2	2	0	0	10	0	0	-1	0	1	1	0	6	-2	5	-1	9	3	0	-1	2	-1	0	1	2	-1	4	-1	-3	0	2	0
-0.29	3.93	0.94	0.49	-5.29	1.37	0.8	1.28	-1.87	2.22	2	0	3	0	6	0	0	0	1	0	1	0	2	0	2	0	1	0	0	0	-10	5	2	0	2	-4	2	-1	-1	4	5	0	2	0	0	0	1	0	1	0
